# Supplementary material for: The Role of Vitamins in Mitigating the Effects of Various Stress Factors in Pigs Breeding
Source: Animals (Basel). 2024 Apr 18;14(8):1218. doi: 10.3390/ani14081218 (PMC11047633; doi:10.3390/ani14081218)
Supplement: Supplementary file 1 [file animals-14-01218-s001.zip]

Archive with 1 entries (1 files):
- animals-2929314-supplementary.xlsx
