# Supplementary material for: The Role of Vitamins in Mitigating the Effects of Various Stress Factors in Pigs Breeding
Source: Animals (Basel). 2024 Apr 18;14(8):1218. doi: 10.3390/ani14081218 (PMC11047633; doi:10.3390/ani14081218)
Supplement: Supplementary file 1 [file animals-14-01218-s001.zip › animals-2929314-supplementary.xlsx]

## Sheet: Table S2
Vitamin	Form	Dose	Stress type	Effect	Reference
A	all-trans retinoic acid	0-80 uM	TGEV infection	↓ IL-1β, IL-6, IL-8, TNF-α, TLR3, TLR7, RIG-I, MDA5 prevention of upregulation of IкBa and NF-kBp65 phosphorylation and nuclear translocation of NF-кB ; ↑ occluddin, tight junction protein 1, epithelial barrier integrity	Pu et al. 2022
A	retinyl acetate	30,000 IU/day	PEDV infection	↓ shedding titers, diarrhea; ↑ IgA antibody secreting cells, IgA antibodies, IgA+β7+ (gut homing) cells	Langel et al. 2019
A	all-trans retinoic acid	0.1 mg/kg	ascaris suum parasite	↑ bronchoalveolar lavage (BAL) eosinophilia, IL4, IL12p70, IL13, CCL11, CCL26, CCL17, CCL22, and TPSB1, IFNG, IL12B, TBX21, CXCL9, IL1B CXCL9, IL1B, TNFRSF18	Dawson et al. 2009
A	retinyl palmitate	30000 IU	rotavirus infection	↑ rotavirus specific IgA/IgG antibody secreting cells, weight gain in piglets; ↓ viral RNA shedding, diarrhea in piglets,	Chepngeno et al. 2022
A, C, E	retinol acetate (vitamin A), DL-α-tocopherol polyethylene glycol succinate (vitamin E), ascorbic acid in crystalline form (vitamin C)	higher by 10% and 20%	heat stress	↓ peroxidation processes, diene conjugates, TBA-active complexes	Usenko et al. 2020
B	vitamin B12	ointment	radiodermatitis	↓ NF-κB, COX-2, IL-6, and TGF-β, radiodermatitis, the tendency toward epidermal thickening and collagen deposition; ↑ orderly arrangement and distribution of the collagen fibres, hemidesmosomes and tight junctions	Zhao et al. 2023
B	vitamin B6	7 mg/kg	high-protein diet	↓ diarhea rate, Ki67 positive cells in the illeum; SLC36A1 for jejunum; ↑ TP( Total plasma), total cholesterol (CHOL), low-density lipoprotein (LDL); IL-1β, TNF-α, COX-2, and TGF-β for ileal; SLC6A19 and SLC6A20 for jejunum; SLC6A19, SLC7A6; SLC7A7, and SLC36A1 for ileum; illeal villus height and width	Li et al. 2019
B	niacin	40 mg administered orally	PDCoV infection	↓ diarhoea rate, serum IL-1β, IL-6 and intestinal IL-10 and IL-8; ileal TNF-α- Tumor Necrosis Factor Alpha, IL-10 and IL-12; NOD1, NOD2, STAT2, IFN-γ, and PKR; proteins: NOS , NF-κB p65,IKKβ, SIRT1, HDAC7 in the ileum ; ↑ PG1-5, GPR109A, relative abundance of Lactobacillus	Chen et al. 2022
B	niacin	300,600,900 uM	oocyte maturation, embryo development	↓ BAX, ROS levels ; ↑ GSH, BCL2	Almubarak et al. 2021
B	folate	9,19 mg/kg	weaning/gestation	↑ average liver, spleen weight, somach pH, SCFAs-short-chain fatty acids concentration, acetic acid, valeric acid, isobutyric acid, butyric acid, and isovaleric acid ; relative abundance of Lactobacillus reuteri, Lactobacillus salivarius, and Lactobacillus mucosae; ↓ cecum pH	Wang et al. 2021
B	folic acid	50, 100 mg/kg	weaning/gestation	↓ serum amonia, blood urea nitrogen, serum cholesterol ↑ milk production, butter fat, total substance, non-lipid substance, protein in milk, litter weaning weight, average piglet weaning weight, average piglet daily gain, serum insulin	Wang et al. 2010
B	vitamin B6	4 or 7 mg/kg	low-protein diet	jejunum: ↓ 4 mg/kg : COX-2, IL-10, TGF-β ; up for t mg/kg: SLC7A1, SLC7A6, SLC16A14, SLC38A5 both: ↓ SLC36A1; ileum: up for 4 mg/kg IL-1β, TNF-α, COX-2, IL-10, TGF-β; both: ↓ SLC6A20, SLC7A1, SLC7A6, SLC16A14, and SLC38A5	Yin et al. 2020
C	vitamin C	150 mg/kg	mycotoxin (Zearalenone)	↓ IgA, IgG and IgM, BUN- blood urea nitrogen, CRE- creatinine, AST- aspartate aminotransferase and TBIL- , total bilirubin, E2, PROG- progesterone, LH- luteinizing hormone, FSH- follicle stimulating hormone	Su et al 2018
C	vitamin C	150 mg/kg	mycotoxin (Zearalenone)	increasing the levels of phase I metabolic enzyme genes (CYP1A1, CYP1A2, CYP1A6) and phase II metabolic enzyme genes (UGT1A1, UGT1A3, UGT1A6), as well as nuclear receptor genes PXR and CAR	Shi et al 2017
C	Ascorbic acid	250 mg/kg	heat stress	↓ body temperature	Adenkala et al. 2009
C	vitamin C	300 mg/kg	weaning/gestation	no improvement in growth rate, feed intake or feed conversion , ↑ plasma iron	Zhao et al.2002
D	vitamin D3	5000 IU	PRV challenge	↓ IL-2, Il-6; ↑ IFN-β, RIG-1, IPS-1, ISG15; attenuation of weight gain and feed intake decrease	Zhao et al. 2014
D	25(OH)D3	50 ug/kg	low Ca-P diet	↑ ADG, IgG, IgA, CAT- catalase, BALP- , bone-specific alkaline phosphatase, OC- osteocalcin, abundance of Lachnospiraceae; ↓ abundance of Streptoococcaceae	Zhang et al. 2022
D	1,25(OH)2D3	20 nM	PEDV infection of IPEC-J2 cells	↓ IL-19, CCL20, p-NF-kB, p-STAT1, p-STAT3, ISG15 MxA; ↑ IkBa, SOCS3	Yang et al. 2022
D	vitamin D3	500,000 IU/L or 700,000 IU/L in drinking water	prior to slaughter	↑ serum calcium, α-tocopherol in meat, quality of pork; ↓ malondialdehyde in meat, cortisol, serum TBARS- thiobarbituric acid-reactive substances, total-free PUFA- polyunsaturated fatty acids	Rey et al. 2020
D	25(OH)D3	50 ug/kg	weaning/gestation	↑ weight gain, feed intake, feed conversion, serum 25(OH)D3, IL-1, MYOD, MYF5, water holding capacity of pork meat; ↓ drip loss in pork meat; IL-6, myostatin	Upadhaya et al. 2022
D	VD3 or 25(OH)D3	2000 IU/kg	weaning/gestation	↑ leukocyte survival capacity, phagocytic antimicrobial activity, leukocyte numbers	Konowalchuk et al. 2013
D	VD3 or 25(OH)D3	4999 IU/kg	E. coli infection	↑ vitamin D plasna status after 25(OH)D3, resistance to E. coli infection	Madsen et al. 2023
D	VD3 or 25(OH)D3	2200 IU vitamin D3/kg or 2000 IU 25(OH)D3/kg	DON and LPS challenge	↑ 1,25(OH)2D3 activity and CYP27B1; VDR	Sauve et al. 2023
D	vitamin D3	1500 IU/day or 3000 IU/day	hyperlipidemia, coronary artery	↓ IL-33, inflammation, macrophages, neointimal area	Rai et al. 2021
D	vitamin D3	2,500-3,500 IU/day or4,500-5,500 IU/day	atherosclerosis	↓ VDR, TNF-α, MCP1, M1/M2 macrophages ratio	Gunasekar et al. 2018
D	1,25(OH)2D3	26-30g/sow/day	weaning/gestation	↓ farrowing duration; ↑ total born piglets	Jahn et al. 2022
D	1,25(OH)2D3	26-30 g/sow/day or 70 g/sow/day	weaning/gestation	↓ rectal body temperature after farrowing, weight loss of sows; ↑ number of piglets at day 7 and at weaning, litter weight gain	Jahn and Grahofer 2023
D	VD3 or 25(OH)D3	50 ug/kg	weaning/gestation	up for 25(OH)D3: serum and milk 25(OH)D3 concentration, litter weight and birth weight	Weber et al. 2014
D	VD3 or 25(OH)D3	50 µg/kg vitamin D3 or 50 µg/kg vitamin D3 + 50 µg/kg 25OHD3	weaning/gestation	up for 25(OH)D3: serum and milk 25(OH)D3 concentration, solids no-fat and protein in milk, alkaline phosphatase activity, litter size, body weight og piglets, strength and density of piglets bone	Zhou et al. 2016
E	α-tocopheryl	200 mg/kg	weaning/gestation	diet with 200mg increase glutathione peroxidase, lower serum levels of C-reactive protein, haptoglobin, albumin, number of white blood cells, the ratio of NEU-neutrophils to LYM- lymphocytes was low	Lauridsen et al. 2021
E	DL-α-tocopheryl acetate	250 mg α-tocopheryl acetate	weaning/gestation	↑ α-tocopherol serum concentration, antioxidant status, malondialdehyde ; did not affect the GSH- glutathione, GSSH -oxidized glutathione and free GSH concentrations or the GSSH:GSH	Rey et al. 2017
E	vitamin E	250 IU/kg	gestation and lactation	↑ average daily gain (ADG) and weaning, weight of piglets, IgG and IgA in sow plasma and colostrum milk, T-AOC - otal antioxidant capacity and CAT- catalase, α-tocopherol in sow milk	Wang et al. 2017
E	α-tocopheryl acetate	100 mg/kg	genotoxic effects	partial protection lymphocyte DNA from toxin impact; ↓ ALT, ASP	Frankič et al.2008
K	vitamin K3	5 mg/kg	lameness	↓ TNF-α, P, PTH- parathormone, TRACP- tartrate-resistant acid phosphatase ↑ apparent total tract digestibility (ATTD) of P, BALP- bone alkaline phosphatase, OC- osteocalcin, PINP- type I procollagen amino-terminal peptide, PICP- type I procollagen carboxyl-terminal peptide	Wang et al. 2023
Summary of the most important studies about the additional supplementation of vitamins in swine.

## Sheet: Table S1
Vitamin	Form	Dose	Stress type	Effect	Reference
A	all-trans retinoic acid	0-80 uM	disease	↓ IL-1b, IL-6, IL-8, TNF-a, TLR3, TLR7, RIG-I, MDA5 prevention of upregulation of IкBa and NF-kBp65 phosphorylation and nuclear translocation of NF-кB ; up: occluddin, ZO-1, epithelial barrier integrity	Pu 2022
A	retinyl acetate	30,000 IU/day	PEDV infection	down: PEDV TEN shedding titers, diarrhea; up: PEDV IgA antibody secreting cells, PEDV IgA antibodies, IgA+β7+ (gut homing) cells	Langel 2019
A	all-trans retinoic acid	0.1 mg/kg	ascaris suum parasite	Up: bronchoalveolar lavage (BAL) eosinophilia, IL4, IL12p70, IL13, CCL11, CCL26, CCL17, CCL22, and TPSB1, IFNG, IL12B, TBX21, CXCL9), IL1B CXCL9), IL1B, TNFRSF18	Dawson 2009
A, C, E	retinol acetate (vitamin A), DL-α-tocopherol polyethylene glycol succinate (vitamin E), ascorbic acid in crystalline form (vitamin C)	higher by 10% and 20%	heat stress	down: Peroxidation processes, diene conjugates, TBA-active complexes	Usenko 2020
A	retinyl palmitate	30000 IU	rotavirus	up: rotacirus specific IgA/IgG antibody secreting cells, weight gain in piglets; down: viral RNA shedding, diarrhea in piglets,	Chepngeno 2022
B	vitamin B12	ointment	radiodermatitis	down: NF-κB, COX-2, IL-6, and TGF-β, radiodermatitis, the tendency toward epidermal thickening and collagen deposition; up: orderly arrangement and distribution of the collagen fibres, hemidesmosomes and tight junctions	Zhao 2023
B	vitamin B6	4 or 7 mg/kg	high-protein diet	down: for 7 mg/kg diarhea rate, Ki67 positive cells in the illeum; SLC36A1 for jejunum; up: for 7 mg/kg TP, CHOL, LDL; IL-1β, TNF-α, COX-2, and TGF-β for ileal; SLC6A19 and SLC6A20 for jejunum; SLC6A19, SLC7A6; SLC7A7, and SLC36A1 for ileum; illeal villus height and width	Li 2019
B	niacin	40 mg administered orally	PDCoV	down: diarhhea rate, serum IL-1β, IL-6 and intestinal IL-10 and IL-8; ileal TNF-α, IL-10 and IL-12; NOD1, NOD2, STAT2, IFN-γ, and PKR; proteins: NOS , NF-κB p65,IKKβ, SIRT1, HDAC7, in the ileum ; up: PG1-5, GPR109A, relative abundance of Lactobacillus	Chen 2022
B	niacin	300,600,900 uM	oocyte maturation, embryo development	down: BAX, ROS levels ; up: GSH, BCL2	Almubarak 2021
B	folate	9,19 mg/kg	weaning	up: average liver, spleen weight, somach pH, SCFAs concentration, acetic acid, valeric acid, isobutyric acid, butyric acid, and isovaleric acid ; relative abundance of Lactobacillus reuteri, Lactobacillus salivarius, and Lactobacillus mucosae; down: cecum pH	Wang 2021
B	folic acid	12,5 , 50 or 100 mg/kg	lactation	down: serum amonia, blood urea nitrogen, serum cholesterol up: milk production, butter fat, total substance, non-lipid substance, protein in milk (50 and 100 mg), litter weaning weight, average piglet weaning weight, average piglet daily gain, serum insulin	Wang 2010
B	vitamin B6	4 or 7 mg/kg	low-protein diet	jejunum: down for 4 mg/kg : COX-2, IL-10, TGF-β ; up for t mg/kg: SLC7A1, SLC7A6, SLC16A14, SLC38A5 both: down SLC36A1; ileum: up for 4 mg/kg IL-1β, TNF-α, COX-2, IL-10, and TGF-β; both: down SLC6A20, SLC7A1, SLC7A6, SLC16A14, and SLC38A5	Yin 2020
D	vitamin D3	200 IU or 5000 IU	PRV challenge	5000 IU: down: IL-2, Il-6; up: IFN-B, RIG-1, IPS-1, ISG15; attenuation of weight gain and feed intake decrease	Zhao 2014
D	25(OH)D3	50 ug/kg	low Ca-P diet	up: ADG, IgG, IgA, CAT, BALP, OC, abundance of Lachnospiraceae; decrease in abundance of Streptoococcaceae	Zhang 2021
D	1,25(OH)2D3	20nM	PEDV infection of IPEC-J2 cells	down: IL-19, CCL20, p-NF-kB, p-STAT1, p-STAT3, ISG15 MxA; up: IkBa SOCS3	Yang 2022
D	vitamin D3	500,000 IU/L drinking water or 700,000 IU/L	prior to slaughter	up: serum calcium, α-tocopherol in meat; down: MDA in meat, cortisol, serum TBARS, total-free PUFA; improves quality of pork	Rey 2020
D	25(OH)D3	50 ug/kg	weaning and gestation	up: weight gain, feed intake, feed conversion, serum 25(OH)D3, IL-1, MYOD, MYF5, water holding capacity of pork meat; down: drip loss in pork meat; IL-6, MSTN	Upadhaya 2022
D	VD3 or 25(OH)D3	2000 IU/kg	weaning and gestation	up: leukocyte survival capacity, phagocytic antimicrobial activity, leukocyte numbers	Konowalchuk 2013
D	VD3 or 25(OH)D3	4999 IU/kg	E.coli inoculation	up: vitamin D plasna status after 25(OH)D3, resistance to E. coli infection	Madsen 2023
D	VD3 or 25(OH)D3	200 IU vitamin D3/kg / 2200 IU vitamin D3/kg / 2000 IU 25(OH)D3/kg	DON and LPS challenge	25(OH)D3 supplementation after LPS and DON challange increased 1,25(OH)2D3 activity and CYP27B1 And VDR	Sauve 2023
D	vitamin D3	1500 IU/day or 3000 IU/day	hyperlipidemia, coronary artery	down: IL-33, inflammation, macrophages, neointimal area	Rai 2021
D	vitamin D3	500 IU/day; 2,500-3,500 IU/day; 4,500-5,500 IU/day	atherosclerosis	down: VDR, TNF-α, MCP1, M1/M2 macrophages ratio in EAT	Gunasekar 2018
K	vitamin K3	0,5 or 5 mg/kg	lameness	down: TNF-α,P, PTH, TRACP up: apparent total tract digestibility (ATTD) of P, BALP, OC, PINP, PICP	Wang 2032
D	1,25(OH)2D3	26 g/sow/day from day one to day 84 of gestation and 30 g/sow/day from day 85 of gestation until farrowing	weaning and gestation	down: farrowing duration; up: total born piglets	Jahn 2022
D	1,25(OH)2D3	between the first to 84th gestation day the sows received 26 g 1,25-vitD per day, from the 85th gestation day until farrowing the sows received 30 g 1,25-vitD per day and during the lactation period, the sows received 70 g 1,25-vitD per day	weaning and gestation	down: rectal body temperature after farrowing, weight loss of sows; up: number of piglets at day 7 and at weaning, litter weight gain	Jahn and Grahofer 2023
D	VD3 or 25(OH)D3	50 ug/kg	weaning and gestation	up for 25(OH)D3: serum and milk 25(OH)D3 concentration, litter weight and birth weight	Weber 2014
D	VD3 or 25(OH)D3	50 µg/kg vitamin D3; 50 µg/kg vitamin D3 + 50 µg/kg 25OHD3	weaning and gestation	up for 25(OH)D3: serum and milk 25(OH)D3 concentration, solids no-fat and protein in milk, ALP activity, litter size, body weight og piglets, strength and density of piglets bone	Zhou 2016
